# Supplementary material for: Profilin is involved in G1 to S phase progression and mitotic spindle orientation during Leishmania donovani cell division cycle
Source: PLoS One. 2022 Mar 22;17(3):e0265692. doi: 10.1371/journal.pone.0265692 (PMC8939790; doi:10.1371/journal.pone.0265692)
Supplement: S1 Table — (XLSX) [file pone.0265692.s001.xlsx]

## Sheet: Primers used
Primer list used for qPCR validation
No	Gene ID	Gene name	Primer name	Primers for qPCR
1	LdBPK_282050.1	Zinc transporter 3, putative	LiZit3_Fwd	5’ – CGTCTCCACGCGTATGTGTA – 3’
2			LiZit3_Rev	5’ – CCCCAAACACAACAGAAGCG – 3’
3	LdBPK_352870.1	major facilitator superfamily, putative	MFS_Fwd	5’ – CGGGATGGAAGACAACGACA – 3’
4			MFS_Rev	5’ – AGGAGCGTGATCGCTGAAAA – 3’
5	LdBPK_111260.1	ATP-binding cassette protein subfamily A, member 5, putative	ABCA5_Fwd	5’ – CTTCTGTTTTGTGCTCCGGC – 3’
6			ABCA5_Rev	5’ – AAGAGCACCGACTCCTTTCG – 3’
7	LdBPK_352090.1	kinesin, putative	KinUP_Fwd	5’ – GAGCCGACAAAGAGCAGTCT – 3’
8			KinUP_Rev	5’ – GACCATGTCCACTACGGCAT – 3’
9	LdBPK_291550.1	phosphatidylinositol-kinase domain protein, putative	PI4K_Fwd	5’ – CTACTCCGGACTGAGGTGGA – 3’
10			PI4K_Rev	5’ – GCAGCCACTTTGGTTTCTGG – 3’
11	LdBPK_262600.1	protein kinase, putative	NEK15_Fwd	5’ – CATGAATCGAGAGGTGGCGA – 3’
12			NEK15_Rev	5’ – AGGCAATAGCAGCCGAAGAA – 3’
13	LdBPK_151260.1	nucleoside transporter 1, putative (fragment)	NT1_Fwd	5’ – TGCAAGCGAGTTCTACGTGT – 3’
14			NT1_Rev	5’ – ATAATGTATGCAGGCGCGGA – 3’
15	LdBPK_310360.1	amino acid transporter aATP11, putative (fragment)	aATP_Fwd	5’ – ATGGAAGTAGCGCAGGGATA – 3’
16			aATP_Rev	5’ – CGAGAAGTCGTATGGGTCCG – 3’
17	LdBPK_260590.1	Chaperonin 10, putative	HSP10_Fwd	5’ – TGTCAAGCTGAGAAACGGGT – 3’
18			HSP10_Rev	5’ – ATCCGTTCCTCTTTTCCGTCC – 3’
19	LdBPK_271511.1	ghistone H1 like	gHis1_Fwd	5’ – TCTCCGCATGCTGCTATGAA – 3’
20			gHis1_Rev	5’ – TTCTTCGGTGCAGCCTTCTT – 3’
21	LdBPK_321520.1	phosphatidylinositol 3-related kinase, putative	PI3K_Fwd	5’ – AAGAAGTGGTGGAGACGCAG – 3’
22			PI3K_Rev	5’ – GGTCAACAGAGTGTCGCAGA – 3’
23	LdBPK_344160.1	Phosphatidylinositol 3-kinase tor2	TOR2_Fwd	5’ – AGCATGACGACGGACTTTGT – 3’
24			TOR2_Rev	5’ – CGCGGCAGAATTACCATTGG – 3’
25	LdBPK_281800.1	differentiation inhibitory kinase, putative	ZFK_Fwd	5’ – GTCGGCTTCCAGGACTTTCA – 3’
26			ZFK_Rev	5’ – ACGGTCGCCTTGTTCATGAT – 3’
27	LdBPK_241790.1	cell division cycle protein 20	CDC20_Fwd	5’ – TGCCATCGTCTGTAGCGATC – 3’
28			CDC20_Rev	5’ – TCTGCCATGCCGAACTGATT – 3’
29	LdBPK_323520.1	CYC2-like cyclin, putative	CYC2_Fwd	5’ – ATGAGCCAACGAACACGAGT – 3’
30			CYC2_Rev	5’ – CGTGCAGCTTGAACTTGAGG – 3’
31	LdBPK_010030.1	Kinesin-13, putative	Kin13_Fwd	5’ – TACACAGCACGAGGAACCAC – 3’
32			Kin13_Rev	5’ – ATGATGTCCGTGAAGCCGTT – 3’
33	LdBPK_010790.1	Eukaryotic initiation factor 4A-1	EIF4A_Fwd	5’ – TGCTGGAGCTGACGAAGAAG – 3’
34			EIF4A_Rev	5’ – AGAACTGCTTGATGCCCTCC – 3’
35	LdBPK_041250.1	Actin	AN Rwd	5’ – TCCATCGTCTGCGATAACGG – 3’
36			AN Rev	5’ – GATGGACGGGAAGACGTGG – 3’
37	LdBPK_130330.1	Tubulin alpha	Tub Fwd	5’ – ACATCACGAACTCGGTGTTT – 3’
38			Tub Rev	5’ – TTCGTCTTGATCGTCGCAAT – 3’
39	LdBPK_320550.1	Profilin	PC Fwd	5’ – CGCTTCAGCAGGATCTTGAG – 3’
40			PC Rev	5’ – CCGCTATGCGCTTCACTGTA – 3’
