# Supplementary material for: Profilin is involved in G1 to S phase progression and mitotic spindle orientation during Leishmania donovani cell division cycle
Source: PLoS One. 2022 Mar 22;17(3):e0265692. doi: 10.1371/journal.pone.0265692 (PMC8939790; doi:10.1371/journal.pone.0265692)
Supplement: S2 Table — Four proteins were identified as present in all three GST-profilin pulldown assays, while 34 proteins were identified in at least two GST-profilin pulldown assays. Only proteins that were not detected in any of the GST-alone pulldown controls were considered. The protein IDs were given according to L. donovani BPK282A1 strain as downloaded from the TriTrypDB (version 51) database (www.tritrypdb.org). (XLSX) [file pone.0265692.s002.xlsx]

## Sheet: MS supple_score
	Detected in three GSTPfn replicates, but not present in any of the three GST alone replicates			Experiment#1					Experiment#2					Experiment#3
#	TriTrypdb ID	Protein Description	Function	Mol wt	Score	No: of significant matches	emPAI		Mol wt	Score	No: of significant matches	emPAI		Mol wt	Score	No: of significant matches	emPAI
1	LDBPK_320550.1	Profilin	Actin binding	16420	470	31	1.1		16420	386	18	1.1		16420	150	8	3.43
2	LDBPK_041250.1	Actin	Cytoskeleton	42049	275	15	0.73		42049	225	12	0.85		42049	295	13	0.7
3	LdBPK_360210.1	Elongation factor 2	Translation factor	94942	167	12	0.19		94942	90	5	0.14		94942	30	2	0.09
4	LDBPK_020430.1	Mitochondrial outer membrane protein porin, putative	Metabolite transporter	32646	51	2	0.13		32646	32	1	0.13		32646	31	1	0.13
	Detected in two GSTPfn replicates, but not present in any of the three GST alone replicates			Experiment#1					Experiment#2
#	TriTrypdb ID	Protein Description	Function	Mol wt	Score	No: of significant matches	emPAI		Mol wt	Score	No: of significant matches	emPAI
1	LDBPK_281310.1	luminal binding protein 1 (BiP), putative	ER binding, protein folding	71957	470	17	0.68		71957	223	10	0.33
2	LdBPK_161510.1	paraflagellar rod protein 2C	Motility	69373	286	14	0.67		69373	96	7	0.27
3	LDBPK_170010.1	Eukaryotic translation initiation factor 3 subunit a	Translation factor	88576	231	13	0.45		88576	48	4	0.15
4	LDBPK_361420.1	Valosin-containing protein, putative	Ubiquitin-dependent cellular pathways, essential for intracellular development of leishmania	87562	202	11	0.33		87562	48	4	0.15
5	LDBPK_332400.1	hypothetical protein, conserved	Unknown	33423	187	5	0.13		33423	130	5	0.13
6	LDBPK_181350.1	heat shock protein, putative	Leishmania parasites are thought to control protein activity at the post-translational level, e.g. by protein phosphorylation. In the pathogenic amastigote, the mammalian stage of Leishmania parasites, heat shock proteins show increased phosphorylation, indicating a role in stage-specific signal transduction	92595	165	5	0.2		92595	32	2	0.09
7	LdBPK_362790.1	dihydrolipoamide acetyltransferase precursor, putative	component of mitochondrial pyruvate dehydrogenase complex	48902	164	4	0.18		48902	61	5	0.29
8	LdBPK_110640.1	metallo-peptidase, Clan MF, Family M17 (fragment)	Peptidase	57956	160	6	0.24		57956	45	1	0.07
9	LDBPK_290120.1	proteasome regulatory non-ATPase subunit, putative	Proteasome non-ATPase regulatory subunit	100294	141	7	0.23		100294	93	6	0.13
10	LDBPK_241700.1	Succinate dehydrogenase [ubiquinone] flavoprotein subunit, mitochondrial	SDH complex is located on the inner membrane of the mitochondria and participates in both the citric acid cycle and the respiratory chain	67610	134	5	0.2		67610	53	4	0.2
11	LdBPK_040430.1	calpain-like cysteine peptidase, putative	Peptidase	102524	123	3	0.08		102524	66	1	0.04
12	LDBPK_050960.1	dipeptidyl-peptidase III, putative	ProteolysisEnzyme-7	76269	113	8	0.46		76269	36	2	0.11
13	LdBPK_010790.1	Eukaryotic initiation factor 4A-1	Translation factor	45390	111	3	0.2		45390	29	1	0.1
14	LdBPK_180510.1	aconitase, putative	Enzyme in redox reaction	98114	105	7	0.24		98114	50	3	0.09
15	LdBPK_100510.1	GP63, leishmanolysin (fragment)	Leishmanolysin is the predominant protein surface antigen of promastigotes, and is assumed to have a key role during infection.	64575	96	7	0.23		64575	41	3	0.21
16	LdBPK_030220.1	long chain fatty Acyl CoA synthetase, putative	Enzyme that catalyzes fatty acid synthesis	79951	88	6	0.17		79951	25	2	0.11
17	LDBPK_140670.1	fatty acid elongase, putative	Enzyme that catalyzes fatty acid synthesis	32518	88	4	0.29		32518	45	4	0.29
18	LDBPK_090820.1	oligopeptidase b (OBP)	Enzyme in redox reaction	83734	85	6	0.28		83734	38	2	0.05
19	LdBPK_271770.1	trypanothione synthetase	Enzyme in redox reaction	74720	84	3	0.12		74720	89	1	0.06
20	LDBPK_140700.1	fatty acid elongase, putative	Enzyme that catalyzes fatty acid synthesis	33224	83	2	0.13		33224	47	3	0.28
21	LdBPK_323200.1	hypothetical protein, conserved	Unknown	97133	73	7	0.24		97133	44	2	0.09
22	LDBPK_281850.1	proteasome regulatory non-ATP-ase subunit 2, putative	Proteasome non-ATPase regulatory subunit	108378	68	4	0.17		108378	44	2	0.08
23	LDBPK_242150.1	transketolase	Metabolism	72575	64	3	0.19		72575	30	1	0.06
24	LDBPK_353150.1	ATP-dependent RNA helicase, putative	Translation factor	97266	61	2	0.09		97266	87	4	0.04
25	LdBPK_365870.1	isoleucyl-tRNA synthetase, putative	Catalyzes the specific attachment of an amino acid to its cognate tRNA	126639	54	2	0.03		126639	81	3	0.1
26	LdBPK_020680.1	ATP-dependent Clp protease subunit, heat shock protein 78 (HSP78), putative	ATP-dependent Clp protease subunit, heat shock protein 78 (HSP78). The protective role of Hsp78 in thermotolerance is mainly based on maintaining the molecular chaperone Ssc1 in a soluble and functional state.	90390	46	3	0.1		90390	28	1	0.05
27	LDBPK_343890.1	ubiquitin hydrolase, putative	Function in protein deubiquitination - Role in ‘S’ phase	103418	44	1	0.04		103418	27	1	0.04
28	LdBPK_362720.1	membrane-bound acid phosphatase 2, putative	Integral component of membrane	63628	39	3	0.22		63628	25	1	0.07
29	LdBPK_362370.1	Gamma-tubulin complex component 3-like protein	Cytoskeleton	281379	38	2	0.01		281379	34	2	0.01
30	LdBPK_161280.1	hypothetical protein, conserved	Unknown	200607	38	2	0.04		200607	25	1	0.02
31	LDBPK_313250.1	phosphatidylethanolaminen-methyltransferase-lik e protein	MethylationEnzyme-2	67369	36	2	0.06		67369	30	1	0.06
32	LdBPK_322350.1	U5 small nuclear ribonucleoprotein component, putative	pre mRNA splicing and spliceosome assembly	110749	35	1	0.04		110749	30	1	0.04
33	LDBPK_131250.1	AAA domain/Dpy-30 motif containing protein, putative	Protein folding	125928	32	1	0.03		125928	30	2	0.07
34	LDBPK_362480.1	glyceraldehyde 3-phosphate dehydrogenase, cytosolic	Part of the glycolysis pathway	35641	31	2	0.12		35641	26	2	0.26
