# Supplementary material for: Profilin is involved in G1 to S phase progression and mitotic spindle orientation during Leishmania donovani cell division cycle
Source: PLoS One. 2022 Mar 22;17(3):e0265692. doi: 10.1371/journal.pone.0265692 (PMC8939790; doi:10.1371/journal.pone.0265692)
Supplement: S3 Table — Reads alignment was done by Bowtie2, using the L. donovani genome (Leishmania donovani BPK282A1, NCBI taxon ID:981087) [17]. (XLSX) [file pone.0265692.s003.xlsx]

## Sheet: Sheet1
Sample Replicates	Read lengths	% align reads
LdPfn+/+_ L1	41149352	0.9576
LdPfn+/+_ L2	31818252	0.9613
LdPfn+/+_ L3	48623493	0.9557
LdPfn+/-_ H1	35761631	0.9461
LdPfn+/-_ H2	36915071	0.9492
LdPfn+/-_ H3	38933427	0.9401
