# Supplementary material for: Profilin is involved in G1 to S phase progression and mitotic spindle orientation during Leishmania donovani cell division cycle
Source: PLoS One. 2022 Mar 22;17(3):e0265692. doi: 10.1371/journal.pone.0265692 (PMC8939790; doi:10.1371/journal.pone.0265692)
Supplement: S4 Table — The transcript IDs were given according to L. donovani BPK282A1 stain as downloaded from the TriTrypDB (version 51) database (www.tritrypdb.org). Hypothetical protein: Conserved: predicted protein of unknown function that is also annotated in other trypanosomatid genomes (GeneDB.org). Hypothetical protein: predicted bioinformatically. Hypothetical protein unknown function: non-demonstrated protein-coding function. (XLSX) [file pone.0265692.s004.xlsx]

## Sheet: Sheet1
Up-regulated DE genes with p-value <0.05
Transcript_id	log2FoldChange	Gene ID	Gene Type	Product Description	Deduced function in trypanosomatids	References
LdBPK_282050.1.1	1.94103	LdBPK_282050.1	protein coding	Zinc transporter 3, putative	LiZIP3 functions as a zinc importer in L. infantum	[96]
LdBPK_352870.1.1	1.40921	LdBPK_352870.1	protein coding	major facilitator superfamily, putative	Transmembrane transporter	[97]
LdBPK_111260.1.1	1.30617	LdBPK_111260.1	protein coding	ATP-binding cassette protein subfamily A, member 5, putative	Transporter involved in vesicular trafficking	[96]
LdBPK_352090.1.1	1.28782	LdBPK_352090.1	protein coding	kinesin, putative	Regulates microtubule dynamics	[35]
LdBPK_291550.1.1	1.28082	LdBPK_291550.1	protein coding	phosphatidylinositol-kinase domain protein, putative	1-phosphatidylinositol 4-kinase activity	[89]
LdBPK_352500.1.1	1.23924	LdBPK_352500.1	protein coding	ubiquitin-protein ligase, putative	Ubiquitin ligase	[106]
LdBPK_350850.1.1	1.19356	LdBPK_350850.1	protein coding	NADH-dependent fumarate reductase-like protein	Maintainance of redox balance in mitochondria	[105]
LdBPK_351200.1.1	1.13515	LdBPK_351200.1	protein coding	NADH-dependent fumarate reductase, putative	Maintainance of redox balance in mitochondria	[105]
LdBPK_312110.1.1	1.13384	LdBPK_312110.1	protein coding	CRAL/TRIO domain containing protein, putative
LdBPK_262700.1.1	1.10365	LdBPK_262700.1	protein coding	ATP-binding cassette protein subfamily B, member 2, putative	Transporter	[98]
LdBPK_350700.1.1	1.05288	LdBPK_350700.1	protein coding	Tetratricopeptide repeat, putative
LdBPK_350430.1.1	1.02844	LdBPK_350430.1	protein coding	Arrestin (or S-antigen), N-terminal domain containing protein, putative
LdBPK_355330.1.1	1.02394	LdBPK_355330.1	protein coding	protein kinase, putative	Protein kinase activity and protein phosphorylation	[93]
LdBPK_350630.1.1	1.02177	LdBPK_350630.1	protein coding	Nup53/35/40-type RNA recognition motif containing protein, putative	RNA binding protein
LdBPK_111280.1.1	1.0136	LdBPK_111280.1	protein coding	ATP-binding cassette protein subfamily A, member 6, putative	Transporter involved in vesicular trafficking	[98]
LdBPK_160780.1.1	0.991823	LdBPK_160780.1	protein coding	N-terminal region of Chorein, a TM vesicle-mediated sorter, putative
LdBPK_340690.1.1	0.986289	LdBPK_340690.1	protein coding	ATP-binding cassette protein subfamily C, member 8, putative	ABCC8 acts as intracellular transporter associated with resistance to antimonials Sb(III)	[98]
LdBPK_161760.1.1	0.977454	LdBPK_161760.1	protein coding	Flagellar Member 3
LdBPK_352600.1.1	0.956549	LdBPK_352600.1	protein coding	cytochrome P450 reductase, putative	Part of sterol biosynthetic pathway	[113]
LdBPK_100370.1.1	0.946002	LdBPK_100370.1	protein coding	folate/biopterin transporter, putative	Transporter	[99]
LdBPK_352730.1.1	0.944509	LdBPK_352730.1	protein coding	btb/poz domain containing protein, putative
LdBPK_353800.1.1	0.942735	LdBPK_353800.1	protein coding	Cullin family, putative
LdBPK_040420.1.1	0.935593	LdBPK_040420.1	protein coding	serine/threonine protein kinase-like protein	Protein kinase activity and protein phosphorylation	[93]
LdBPK_040560.1.1	0.914761	LdBPK_040560.1	protein coding	DENN (AEX-3) domain containing protein, putative
LdBPK_354000.1.1	0.908499	LdBPK_354000.1	protein coding	PRP8 protein homologue, putative
LdBPK_352370.1.1	0.905411	LdBPK_352370.1	protein coding	protein kinase, putative	Protein kinase activity and protein phosphorylation	[93]
LdBPK_160110.1.1	0.889515	LdBPK_160110.1	protein coding	MORN repeat, putative
LdBPK_352470.1.1	0.886534	LdBPK_352470.1	protein coding	Autophagy-related protein 24	Autophagy-related protein 24 (ATG24)	[90]
LdBPK_353620.1.1	0.883974	LdBPK_353620.1	protein coding	Fusaric acid resistance protein-like, putative
LdBPK_353550.1.1	0.881164	LdBPK_353550.1	protein coding	zinc finger protein, putative
LdBPK_350560.1.1	0.876261	LdBPK_350560.1	protein coding	phosphatidylinositol-4-phosphate 5-kinase-like, putative	Phosphoinositide-binding protein	[89]
LdBPK_352080.1.1	0.874479	LdBPK_352080.1	protein coding	calcium motive p-type ATPase, putative
LdBPK_140790.1.1	0.852114	LdBPK_140790.1	protein coding	fatty acid elongase, putative
LdBPK_354870.1.1	0.847585	LdBPK_354870.1	protein coding	BRCA1 C Terminus (BRCT) domain containing protein, putative
LdBPK_354250.1.1	0.845748	LdBPK_354250.1	protein coding	bardet-biedl syndrome 1 protein	BBS1 is essential for parasite virulence in the mammalian host	[114]
LdBPK_350040.1.1	0.83963	LdBPK_350040.1	protein coding	phosphatidylinositol-specific phospholipase-like protein	Phosphoinositide-binding protein (PI-PLC)	[91]
LdBPK_160070.1.1	0.83951	LdBPK_160070.1	protein coding	peroxisome assembly protein, putative
LdBPK_040540.1.1	0.834992	LdBPK_040540.1	protein coding	TPR repeat/Tetratricopeptide repeat, putative
LdBPK_322310.1.1	0.833647	LdBPK_322310.1	protein coding	R-SNARE protein, putative	Intracellular vesicle-mediated transport	[115]
LdBPK_160730.1.1	0.826721	LdBPK_160730.1	protein coding	ubiquitin hydrolase, putative	protein deubiquitination (DUB10)	[107]
LdBPK_160940.1.1	0.824419	LdBPK_160940.1	protein coding	Snf7, putative
LdBPK_351030.1.1	0.82182	LdBPK_351030.1	protein coding	casein kinase, putative	Plays an important role in parasite survival and virulence	[94]
LdBPK_352940.1.1	0.815203	LdBPK_352940.1	protein coding	SpoU rRNA Methylase family, putative
LdBPK_344160.1.1	0.81376	LdBPK_344160.1	protein coding	Phosphatidylinositol 3-kinase tor2	TOR2 is required for signalling organization of actin cytoskeleton during the cell cycle	[92]
LdBPK_303090.1.1	0.812777	LdBPK_303090.1	protein coding	protein kinase-like protein	Protein kinase activity and protein phosphorylation	[93]
LdBPK_351730.1.1	0.805439	LdBPK_351730.1	protein coding	ubiquitin hydrolase, putative	protein deubiquitination (DUB6)	[107]
LdBPK_161340.1.1	0.804121	LdBPK_161340.1	protein coding	diacylglycerol kinase, putative	Phosphorylation of diacylglycerol (DAG), converting it into phosphatidic acid (PA). Involved in lipid signaling in trypanosomatids	[95]
LdBPK_120770.1.1	0.799085	LdBPK_120770.1	protein coding	Putative integral membrane protein conserved region (DUF2404), putative
LdBPK_311340.1.1	0.79573	LdBPK_311340.1	protein coding	protein phosphatase 2C, putative	PP2C Protein dephosphorylation	[116]
LdBPK_161180.1.1	0.79428	LdBPK_161180.1	protein coding	WW domain containing protein, putative
LdBPK_353240.1.1	0.793221	LdBPK_353240.1	protein coding	Histidine phosphatase superfamily (branch 1), putative
LdBPK_341340.1.1	0.792593	LdBPK_341340.1	protein coding	3'-5' exonuclease, putative	RNA-editing enzyme	[117]
LdBPK_353110.1.1	0.789205	LdBPK_353110.1	protein coding	ubiquitin-activating enzyme E1, putative	protein ubiquitination	[104]
LdBPK_354070.1.1	0.785595	LdBPK_354070.1	protein coding	Bem46-like serine peptidase
LdBPK_353640.1.1	0.785082	LdBPK_353640.1	protein coding	DNA repair protein RAD2, putative	Localized in the nucleus and involved in DNA repair	[118]
LdBPK_090790.1.1	0.775238	LdBPK_090790.1	protein coding	ubiquitin ligase, putative	Ubiquitin ligase	[106]
LdBPK_160430.1.1	0.767169	LdBPK_160430.1	protein coding	Pyridoxal-dependent decarboxylase conserved domain containing protein, putative
LdBPK_354770.1.1	0.763133	LdBPK_354770.1	protein coding	Kinesin-13 6, putative	Regulates microtubule dynamics	[35]
LdBPK_353200.1.1	0.75989	LdBPK_353200.1	protein coding	class I transcription factor A, subunit 2, putative	CITFA binds to RNA pol I promoters, and its CITFA-2 subunit was shown to be absolutely essential for RNA pol I transcription in the T.brucei parasite	[119]
LdBPK_352190.1.1	0.757103	LdBPK_352190.1	protein coding	short chain dehydrogenase, putative
LdBPK_352920.1.1	0.7565	LdBPK_352920.1	protein coding	protein kinase, putative	Protein kinase activity and protein phosphorylation	[93]
LdBPK_352780.1.1	0.749737	LdBPK_352780.1	protein coding	acyl-CoA dehydrogenase, putative
LdBPK_040650.1.1	0.749252	LdBPK_040650.1	protein coding	serine-threonine protein kinase-like protein	Protein kinase activity and protein phosphorylation	[93]
LdBPK_353820.1.1	0.744242	LdBPK_353820.1	protein coding	Enriched in surface-labeled proteome protein 9, putative
LdBPK_354050.1.1	0.741304	LdBPK_354050.1	protein coding	protein kinase, putative	Protein kinase activity and protein phosphorylation	[93]
LdBPK_291350.1.1	0.736937	LdBPK_291350.1	protein coding	Wnt-binding factor required for Wnt secretion/Lipase (class 3), putative
LdBPK_281800.1.1	0.733016	LdBPK_281800.1	protein coding	differentiation inhibitory kinase, putative	ZFK negative regulator of cell cycle G1/S phase transition	[120]
LdBPK_324080.1.1	0.728817	LdBPK_324080.1	protein coding	SPRY domain/HECT-domain (ubiquitin-transferase), putative	The SPRY domain-containing SOCS box protein 2 was shown to recruit an E3 ubiquitin ligase complex to polyubiquitinate iNOS, targeting it for proteasomal degradation and therefore reducing macrophage killing of Leishmania parasites	[121]
LdBPK_362540.1.1	0.727086	LdBPK_362540.1	protein coding	Cullin protein neddylation domain containing protein, putative
LdBPK_354400.1.1	0.721854	LdBPK_354400.1	protein coding	pre-RNA processing PIH1/Nop17, putative
LdBPK_351160.1.1	0.71708	LdBPK_351160.1	protein coding	oligosaccharyl transferase-like protein
LdBPK_354860.1.1	0.713927	LdBPK_354860.1	protein coding	AMP deaminase, putative
LdBPK_352450.1.1	0.710537	LdBPK_352450.1	protein coding	Flagellar Member 5
LdBPK_354080.1.1	0.704594	LdBPK_354080.1	protein coding	ATP-dependent RNA helicase, putative	ATP-dependent RNA helicase is an eIF4a-like factor that inhibits translation	[23]
LdBPK_321520.1.1	0.704254	LdBPK_321520.1	protein coding	phosphatidylinositol 3-related kinase, putative	Enzyme with phosphatidylinositol 3-kinase (PI3K) class IA activity, required for controlling cell cycle entry	[89]
LdBPK_071330.1.1	0.683339	LdBPK_071330.1	protein coding	N-terminal region of Chorein, a TM vesicle-mediated sorter, putative
LdBPK_041010.1.1	0.67893	LdBPK_041010.1	protein coding	chloride channel protein, putative	Voltage-gated chloride channel activity	[100]
LdBPK_070440.1.1	0.660015	LdBPK_070440.1	protein coding	ubiquitin-protein ligase-like, putative	ubiquitin ligase (UPL3)	[106]
LdBPK_041080.1.1	0.658712	LdBPK_041080.1	protein coding	Transcriptional repressor TCF25, putative
Down-regulated DE genes with p-value <0.05
Transcript_id	log2FoldChange	Gene ID	Gene Type	Product Description
LdBPK_262600.1.1	-1.73553	LdBPK_262600.1	protein coding	protein kinase, putative	Protein kinase activity and protein phosphorylation	[93]
LdBPK_151260.1.1	-1.5342	LdBPK_151260.1	protein coding	nucleoside transporter 1, putative (fragment)	Translocation of nucleosides	[43,44]
LdBPK_310360.1.1	-1.47521	LdBPK_310360.1	protein coding	amino acid transporter aATP11, putative (fragment)	Amino acid transporter	[42]
LdBPK_260590.1.1	-1.46602	LdBPK_260590.1	protein coding	Chaperonin 10, putative	Protein folding	[101]
LdBPK_150320.1.1	-1.4628	LdBPK_150320.1	protein coding	ribonucleoprotein p18, mitochondrial precursor, putative (fragment)	Binds to RNA during translational elongation	[112]
LdBPK_271511.1.1	-1.3417	LdBPK_271511.1	protein coding	ghistone H1 like	Binds to the entry/exit sites of DNA on the surface of the nucleosome core particle
LdBPK_170990.1.1	-1.34069	LdBPK_170990.1	protein coding	META domain containing protein, putative
LdBPK_010030.1.1	-1.26583	LdBPK_010030.1	protein coding	Kinesin-13 1, putative	Only nuclear kinesin. Associates with the spindle during mitosis	[35,36]
LdBPK_151250.1.1	-1.24981	LdBPK_151250.1	protein coding	nucleoside transporter 1, putative	Translocation of nucleosides	[43,44]
LdBPK_010470.1.1	-1.24297	LdBPK_010470.1	protein coding	alpha/beta-hydrolase-like protein
LdBPK_322800.1.1	-1.23323	LdBPK_322800.1	protein coding	amino acid transporter, putative	Amino acid transporter	[42]
LdBPK_010180.1.1	-1.23076	LdBPK_010180.1	protein coding	CLC-type chloride channel, putative	Transporter	[100]
LdBPK_081020.1.1	-1.16729	LdBPK_081020.1	protein coding	stress-induced protein sti1
LdBPK_200030.1.1	-1.16653	LdBPK_200030.1	protein coding	Histone-lysine N-methyltransferase, H3 lysine-76 specific	Regulates gene transcription through the methylation of histone	[108, 109]
LdBPK_320550.1.1	-1.13022	LdBPK_320550.1	protein coding	profilin, putative	Binds to actin, PLP s and polyphosphoinositides; regulates intracellular vesicle transport in Leishmania	[11]
LdBPK_323520.1.1	-1.12401	LdBPK_323520.1	protein coding	CYC2-like cyclin, putative	CYC2 is a component of nuclear cyclin-dependent protein kinase holoenzyme complex and is important for promoting the transition from G1 to S-phase and for driving the cell cycle transition from G2 to mitosis as well	[47]
LdBPK_010540.1.1	-1.11976	LdBPK_010540.1	protein coding	long chain fatty acid CoA ligase, putative
LdBPK_010790.1.1	-1.09233	LdBPK_010790.1	protein coding	Eukaryotic initiation factor 4A-1	Translation initiation	[23, 24]
LdBPK_303360.1.1	-1.08368	LdBPK_303360.1	protein coding	MORN repeat-containing protein 1
LdBPK_151140.1.1	-1.07994	LdBPK_151140.1	protein coding	tryparedoxin peroxidase
LdBPK_330430.1.1	-1.07587	LdBPK_330430.1	protein coding	Archaic translocase of outer membrane 11 kDa subunit, putative	Mitochondrial tRNA import	[59]
LdBPK_310350.1.1	-1.03393	LdBPK_310350.1	protein coding	amino acid transporter, putative	Amino acid transporter	[42]
LdBPK_210820.1.1	-1.03067	LdBPK_210820.1	protein coding	ATPase subunit 9, putative	Subunit of mitochondrial ATPase complex involved in H+ transport	[102]
LdBPK_010430.1.1	-1.00439	LdBPK_010430.1	protein coding	ribosomal protein S7, putative (fragment)	Ribosomal subunits
LdBPK_151230.1.1	-1.00006	LdBPK_151230.1	protein coding	nucleoside transporter 1, putative	Translocation of nucleosides	[43,44]
LdBPK_010160.1.1	-0.972725	LdBPK_010160.1	protein coding	LSM domain containing protein, putative
LdBPK_240960.1.1	-0.929674	LdBPK_240960.1	protein coding	Archaic Translocase of outer membrane 14 kDa subunit, putative	Protein import and tRNA import into mitochondria	[59]
LdBPK_010440.1.1	-0.903322	LdBPK_010440.1	protein coding	ribosomal protein S7, putative	Ribosomal subunits
LdBPK_010280.1.1	-0.902371	LdBPK_010280.1	protein coding	pseudouridylate synthase-like protein	Pyrimidine nucleotide synthesis, biosynthesis, and salvage	[110]
LdBPK_140970.1.1	-0.869777	LdBPK_140970.1	protein coding	glutathione synthetase, putative
LdBPK_050280.1.1	-0.860621	LdBPK_050280.1	protein coding	protein tyrosine phosphatase, putative
LdBPK_300920.1.1	-0.848915	LdBPK_300920.1	protein coding	surface protein amastin, putative
LdBPK_240640.1.1	-0.848552	LdBPK_240640.1	protein coding	ATPase subunit 9, putative	Subunit of mitochondrial ATPase complex involved in H+ transport	[102]
LdBPK_260610.1.1	-0.845823	LdBPK_260610.1	protein coding	10 kDa heat shock protein, putative	The Hsp60/10 complex is believed to be responsible for accelerating the folding of polypeptides imported into mitochondria, as well as reactivation of denatured proteins, and diminishing aggregation of non-native polypeptides and partially unfolded kinetically trapped intermediates	[82]
LdBPK_231120.1.1	-0.843806	LdBPK_231120.1	protein coding	cytosolic leucyl aminopeptidase
LdBPK_230410.1.1	-0.83834	LdBPK_230410.1	protein coding	NADP-dependent alcohol dehydrogenase, putative
LdBPK_261320.1.1	-0.836547	LdBPK_261320.1	protein coding	DNA ligase k alpha, putative	Unique DNA ligase localized to the kDNA disk	[111]
LdBPK_251890.1.1	-0.82565	LdBPK_251890.1	protein coding	cytochrome c oxidase assembly protein, putative	Involved in mitochondrial electron transport	[103]
LdBPK_330730.1.1	-0.817351	LdBPK_330730.1	protein coding	sterol C-24 reductase, putative
LdBPK_210310.1.1	-0.808829	LdBPK_210310.1	protein coding	hexokinase, putative (fragment)
LdBPK_366530.1.1	-0.807421	LdBPK_366530.1	protein coding	chaperone protein DnaJ, putative
LdBPK_241790.1.1	-0.802672	LdBPK_241790.1	protein coding	cell division cycle protein 20	CDC20 is required for two microtubule-dependent processes, nuclear movement prior to anaphase and chromosome separation	[45]
LdBPK_070910.1.1	-0.800148	LdBPK_070910.1	protein coding	flavoprotein subunit-like protein	Involved in the mitochondrial electron transport chain and is responsible for transferring electrons from succinate to ubiquinone (coenzyme Q)	[104]
LdBPK_331690.1.1	-0.799223	LdBPK_331690.1	protein coding	3-ketoacyl-CoA reductase, putative
LdBPK_240730.1.1	-0.794931	LdBPK_240730.1	protein coding	mitochondrial translocase subunit, putative	Mitochondrial intermembrane transporter	[122]
LdBPK_332160.1.1	-0.790001	LdBPK_332160.1	protein coding	Nucleoporin NUP89	Member of the nucleoporin family that form the structural scaffolding of the nuclear pore complex	[123]
LdBPK_331390.1.1	-0.788159	LdBPK_331390.1	protein coding	expression-site associated gene (ESAG3), putative
LdBPK_231820.1.1	-0.783753	LdBPK_231820.1	protein coding	exosome component CSL4, putative	Non-catalytic component of RNA exosome complex	[117]
LdBPK_363620.1.1	-0.783363	LdBPK_363620.1	protein coding	NIPSNAP, putative
LdBPK_332070.1.1	-0.781847	LdBPK_332070.1	protein coding	60S ribosomal protein L37	Ribosomal subunits
LdBPK_141580.1.1	-0.76967	LdBPK_141580.1	protein coding	glutathione-S-transferase/glutaredoxin,putative
LdBPK_310580.1.1	-0.762391	LdBPK_310580.1	protein coding	mevalonate kinase, putative
LdBPK_140190.1.1	-0.75884	LdBPK_140190.1	protein coding	Thioredoxin-like, putative
LdBPK_341110.1.1	-0.757325	LdBPK_341110.1	protein coding	uracil phosphoribosyltransferase, putative	Pyrimidine nucleotide synthesis, biosynthesis, and salvage	[124]
LdBPK_332880.1.1	-0.755638	LdBPK_332880.1	protein coding	translation initiation factor IF-2, putative	Translation initiation	[23]
LdBPK_010670.1.1	-0.754419	LdBPK_010670.1	protein coding	mitochondrial-processing peptidase subunit beta, putative	Catalytic subunit of the essential mitochondrial processing protease (MPP), which cleaves the mitochondrial sequence off newly imported precursors proteins	[125]
LdBPK_110730.1.1	-0.753603	LdBPK_110730.1	protein coding	PUF nine target 1
LdBPK_283000.1.1	-0.751061	LdBPK_283000.1	protein coding	heat-shock protein hsp70, putative	Molecular chaperone	[82]
LdBPK_270610.1.1	-0.735452	LdBPK_270610.1	protein coding	Stress responsive A/B Barrel Domain, putative
LdBPK_080570.1.1	-0.734646	LdBPK_080570.1	protein coding	translation initiation factor-like protein	Translation initiation	[23]
LdBPK_100280.1.1	-0.706103	LdBPK_100280.1	protein coding	COPI associated protein, putative
LdBPK_081040.1.1	-0.697249	LdBPK_081040.1	protein coding	phosphoribosylpyrophosphate synthetase	Pyrimidine nucleotide synthesis, biosynthesis, and salvage	[126]
LdBPK_181570.1.1	-0.670164	LdBPK_181570.1	protein coding	nonspecific nucleoside hydrolasewith
DE genes with p-value <0.05 and with unknown functions
Transcript_ID	log2FoldChange	Gene ID	Gene Type	Product Description
LdBPK_352970.1.1	1.17868	LdBPK_352970.1	protein coding	hypothetical protein, conserved
LdBPK_350880.1.1	1.12133	LdBPK_350880.1	protein coding	hypothetical protein, conserved
LdBPK_352840.1.1	1.09876	LdBPK_352840.1	protein coding	hypothetical protein, conserved
LdBPK_352340.1.1	1.08275	LdBPK_352340.1	protein coding	hypothetical protein, conserved
LdBPK_040160.1.1	1.07502	LdBPK_040160.1	protein coding	hypothetical protein, conserved in Leishmania
LdBPK_351460.1.1	1.06882	LdBPK_351460.1	protein coding	hypothetical protein, conserved
LdBPK_352300.1.1	1.06852	LdBPK_352300.1	protein coding	hypothetical protein, conserved
LdBPK_355080.1.1	1.0405	LdBPK_355080.1	protein coding	hypothetical protein, conserved
LdBPK_350610.1.1	1.03242	LdBPK_350610.1	protein coding	hypothetical protein, conserved
LdBPK_350740.1.1	1.02033	LdBPK_350740.1	protein coding	hypothetical protein, conserved
LdBPK_160180.1.1	1.01805	LdBPK_160180.1	protein coding	hypothetical protein, conserved
LdBPK_350680.1.1	1.00953	LdBPK_350680.1	protein coding	hypothetical protein, conserved
LdBPK_352820.1.1	0.996358	LdBPK_352820.1	protein coding	hypothetical protein, conserved
LdBPK_351560.1.1	0.993253	LdBPK_351560.1	protein coding	hypothetical protein, conserved
LdBPK_350980.1.1	0.978101	LdBPK_350980.1	protein coding	hypothetical protein, conserved
LdBPK_353960.1.1	0.959492	LdBPK_353960.1	protein coding	hypothetical protein, conserved
LdBPK_351470.1.1	0.958593	LdBPK_351470.1	protein coding	hypothetical protein, conserved
LdBPK_350420.1.1	0.953352	LdBPK_350420.1	protein coding	hypothetical protein, conserved
LdBPK_312170.1.1	0.951243	LdBPK_312170.1	protein coding	hypothetical protein, unknown function
LdBPK_355090.1.1	0.946472	LdBPK_355090.1	protein coding	hypothetical protein, conserved
LdBPK_350570.1.1	0.942265	LdBPK_350570.1	protein coding	hypothetical protein, conserved
LdBPK_040340.1.1	0.932515	LdBPK_040340.1	protein coding	hypothetical protein, conserved
LdBPK_160510.1.1	0.930542	LdBPK_160510.1	protein coding	hypothetical protein, unknown function
LdBPK_351520.1.1	0.929521	LdBPK_351520.1	protein coding	hypothetical protein, conserved
LdBPK_120800.1.1	0.925667	LdBPK_120800.1	protein coding	hypothetical protein, unknown function
LdBPK_354890.1.1	0.924808	LdBPK_354890.1	protein coding	hypothetical protein, conserved
LdBPK_311450.1.1	0.914966	LdBPK_311450.1	protein coding	hypothetical protein, conserved
LdBPK_160910.1.1	0.900546	LdBPK_160910.1	protein coding	hypothetical protein, conserved
LdBPK_350940.1.1	0.877861	LdBPK_350940.1	protein coding	hypothetical protein, conserved
LdBPK_350890.1.1	0.872982	LdBPK_350890.1	protein coding	hypothetical protein, conserved
LdBPK_350350.1.1	0.850848	LdBPK_350350.1	protein coding	hypothetical protein, conserved
LdBPK_354330.1.1	0.844445	LdBPK_354330.1	protein coding	hypothetical protein, conserved
LdBPK_352110.1.1	0.835901	LdBPK_352110.1	protein coding	hypothetical protein, conserved
LdBPK_161320.1.1	0.8317	LdBPK_161320.1	protein coding	hypothetical protein, conserved
LdBPK_352220.1.1	0.82078	LdBPK_352220.1	protein coding	hypothetical protein, conserved
LdBPK_040700.1.1	0.815506	LdBPK_040700.1	protein coding	hypothetical protein, conserved
LdBPK_352290.1.1	0.810352	LdBPK_352290.1	protein coding	hypothetical protein, conserved
LdBPK_160410.1.1	0.796082	LdBPK_160410.1	protein coding	hypothetical protein, conserved
LdBPK_350900.1.1	0.785561	LdBPK_350900.1	protein coding	hypothetical protein, conserved
LdBPK_040740.1.1	0.784194	LdBPK_040740.1	protein coding	hypothetical protein, conserved (fragment)
LdBPK_351010.1.1	0.772696	LdBPK_351010.1	protein coding	hypothetical protein, conserved
LdBPK_354180.1.1	0.767611	LdBPK_354180.1	protein coding	hypothetical protein, conserved
LdBPK_161280.1.1	0.76566	LdBPK_161280.1	protein coding	hypothetical protein, conserved
LdBPK_353120.1.1	0.746507	LdBPK_353120.1	protein coding	hypothetical protein, conserved
LdBPK_161400.1.1	0.744039	LdBPK_161400.1	protein coding	hypothetical protein, conserved
LdBPK_160370.1.1	0.737717	LdBPK_160370.1	protein coding	hypothetical protein, conserved
LdBPK_350200.1.1	0.736644	LdBPK_350200.1	protein coding	hypothetical protein, conserved
LdBPK_350690.1.1	0.731313	LdBPK_350690.1	protein coding	hypothetical protein, conserved
LdBPK_352810.1.1	0.72069	LdBPK_352810.1	protein coding	hypothetical protein, conserved
LdBPK_220290.1.1	0.695202	LdBPK_220290.1	protein coding	hypothetical protein, conserved
LdBPK_354560.1.1	0.688438	LdBPK_354560.1	protein coding	hypothetical protein, conserved
LdBPK_260700.1.1	0.680845	LdBPK_260700.1	protein coding	hypothetical protein, conserved
LdBPK_040830.1.1	0.677375	LdBPK_040830.1	protein coding	hypothetical protein, conserved
LdBPK_040390.1.1	0.677042	LdBPK_040390.1	protein coding	hypothetical protein, conserved
LdBPK_040410.1.1	0.642993	LdBPK_040410.1	protein coding	hypothetical protein, conserved
LdBPK_080140.1.1	-0.727842	LdBPK_080140.1	protein coding	hypothetical protein, conserved
LdBPK_360510.1.1	-0.730126	LdBPK_360510.1	protein coding	hypothetical protein, conserved
LdBPK_272310.1.1	-0.731032	LdBPK_272310.1	protein coding	hypothetical protein, conserved
LdBPK_080860.1.1	-0.737043	LdBPK_080860.1	protein coding	hypothetical protein, conserved
LdBPK_151560.1.1	-0.743491	LdBPK_151560.1	protein coding	hypothetical protein, conserved
LdBPK_010170.1.1	-0.750746	LdBPK_010170.1	protein coding	hypothetical protein, conserved
LdBPK_111030.1.1	-0.77097	LdBPK_111030.1	protein coding	hypothetical protein, conserved
LdBPK_331980.1.1	-0.792835	LdBPK_331980.1	protein coding	hypothetical protein, conserved
LdBPK_364630.1.1	-0.798702	LdBPK_364630.1	protein coding	hypothetical protein, conserved
LdBPK_340270.1.1	-0.827937	LdBPK_340270.1	protein coding	hypothetical protein, conserved
LdBPK_331200.1.1	-0.83392	LdBPK_331200.1	protein coding	hypothetical protein, conserved (fragment)
LdBPK_330650.1.1	-0.841619	LdBPK_330650.1	protein coding	hypothetical protein, conserved
LdBPK_330930.1.1	-0.853947	LdBPK_330930.1	protein coding	hypothetical protein, conserved
LdBPK_010080.1.1	-0.857309	LdBPK_010080.1	protein coding	hypothetical protein, conserved
LdBPK_300520.1.1	-0.858129	LdBPK_300520.1	protein coding	hypothetical protein, conserved
LdBPK_080020.1.1	-0.862311	LdBPK_080020.1	protein coding	hypothetical protein, conserved
LdBPK_332180.1.1	-0.867218	LdBPK_332180.1	protein coding	hypothetical protein, conserved
LdBPK_331270.1.1	-0.904765	LdBPK_331270.1	protein coding	hypothetical protein, conserved
LdBPK_211720.1.1	-0.910807	LdBPK_211720.1	protein coding	hypothetical protein, conserved
LdBPK_010150.1.1	-0.916777	LdBPK_010150.1	protein coding	hypothetical protein, conserved
LdBPK_080120.1.1	-0.920359	LdBPK_080120.1	protein coding	hypothetical protein, conserved
LdBPK_331190.1.1	-0.936545	LdBPK_331190.1	protein coding	hypothetical protein, conserved
LdBPK_330950.1.1	-0.950781	LdBPK_330950.1	protein coding	hypothetical protein, conserved
LdBPK_050490.1.1	-0.958675	LdBPK_050490.1	protein coding	hypothetical protein, conserved
LdBPK_321790.1.1	-0.974701	LdBPK_321790.1	protein coding	hypothetical protein, conserved
LdBPK_270950.1.1	-0.974927	LdBPK_270950.1	protein coding	hypothetical protein, conserved
LdBPK_010060.1.1	-0.987982	LdBPK_010060.1	protein coding	hypothetical protein, conserved
LdBPK_080580.1.1	-0.995662	LdBPK_080580.1	protein coding	hypothetical protein, conserved
LdBPK_332940.1.1	-0.999013	LdBPK_332940.1	protein coding	hypothetical protein, conserved
LdBPK_302070.1.1	-1.00749	LdBPK_302070.1	protein coding	hypothetical protein, conserved
LdBPK_360680.1.1	-1.02727	LdBPK_360680.1	protein coding	hypothetical protein, conserved
LdBPK_010360.1.1	-1.02943	LdBPK_010360.1	protein coding	hypothetical protein, conserved
LdBPK_051110.1.1	-1.05671	LdBPK_051110.1	protein coding	hypothetical protein, conserved
LdBPK_010500.1.1	-1.05672	LdBPK_010500.1	protein coding	hypothetical protein, conserved
LdBPK_081010.1.1	-1.071	LdBPK_081010.1	protein coding	hypothetical protein, conserved
LdBPK_080260.1.1	-1.07862	LdBPK_080260.1	protein coding	hypothetical protein, conserved
LdBPK_231130.1.1	-1.0883	LdBPK_231130.1	protein coding	hypothetical protein, conserved
LdBPK_331430.1.1	-1.13318	LdBPK_331430.1	protein coding	hypothetical protein, conserved
LdBPK_281960.1.1	-1.19541	LdBPK_281960.1	protein coding	hypothetical protein, conserved
LdBPK_040210.1.1	1.06612	LdBPK_040210.1	protein coding	hypothetical protein
LdBPK_040720.1.1	0.897572	LdBPK_040720.1	protein coding	hypothetical protein
LdBPK_040590.1.1	0.820629	LdBPK_040590.1	protein coding	hypothetical protein
LdBPK_352170.1.1	1.54774	LdBPK_352170.1	protein coding	hypothetical protein, unknown function
LdBPK_350830.1.1	1.18806	LdBPK_350830.1	protein coding	hypothetical protein, unknown function
LdBPK_161290.1.1	0.990489	LdBPK_161290.1	protein coding	hypothetical protein, unknown function
LdBPK_350820.1.1	0.976222	LdBPK_350820.1	protein coding	hypothetical protein, unknown function
LdBPK_161210.1.1	0.756654	LdBPK_161210.1	protein coding	hypothetical protein, unknown function
LdBPK_110290.1.1	-0.779144	LdBPK_110290.1	protein coding	hypothetical protein, unknown function
LdBPK_010040.1.1	-0.853745	LdBPK_010040.1	protein coding	hypothetical protein, unknown function
LdBPK_310760.1.1	-0.929215	LdBPK_310760.1	protein coding	hypothetical protein, unknown function
LdBPK_331130.1.1	-0.939633	LdBPK_331130.1	protein coding	hypothetical protein, unknown function
LdBPK_280710.1.1	-0.956461	LdBPK_280710.1	protein coding	hypothetical protein, unknown function
LdBPK_350870.1.1	0.87857	LdBPK_350870.1	protein coding	Protein of unknown function (DUF2838), putative
LdBPK_181430.1.1	0.84742	LdBPK_181430.1	protein coding	Protein of unknown function (DUF3648), putative
LdBPK_363500.1.1	0.782502	LdBPK_363500.1	protein coding	Protein of unknown function (DUF3595), putative
LdBPK_161240.1.1	0.706139	LdBPK_161240.1	protein coding	Domain of unknown function DUF221, putative
LdBPK_150780.1.1	-0.980547	LdBPK_150780.1	protein coding	Protein of unknown function (DUF2871), putative
	References:
	113	De Vas MG, Portal P, Alonso GD, Schlesinger M, Flawiá MM, Torres HN, et al. The NADPH-cytochrome P450 reductase family in Trypanosoma cruzi is involved in the sterol biosynthesis pathway. Int J Parasitol. 2011;41: 99–108.
	114	Price HP, Paape D, Hodgkinson MR, Farrant K, Doehl J, Stark M, et al. The Leishmania major BBSome subunit BBS1 is essential for parasite virulence in the mammalian host. Mol Microbiol. 2013;90: 597–611.
	115	Besteiro S, Coombs GH, Mottram JC. The SNARE protein family of Leishmania major. BMC Genomics. 2006. doi:10.1186/1471-2164-7-250
	116	Jakkula P, Qureshi R, Iqbal A, Sagurthi SR, Qureshi IA. Leishmania donovani PP2C: Kinetics, structural attributes and in vitro immune response. Mol Biochem Parasitol. 2018;223: 37–49.
	117	Estévez AM, Kempf T, Clayton C. The exosome of Trypanosoma brucei. EMBO J. 2001;20: 3831–3839.
	118	Passos-Silva DG, Rajão MA, Nascimento de Aguiar PH, Vieira-da-Rocha JP, Machado CR, Furtado C. Overview of DNA Repair in Trypanosoma cruzi, Trypanosoma brucei, and Leishmania major. J Nucleic Acids. 2010;2010: 840768.
	119	Nguyen TN, Nguyen BN, Lee JH, Panigrahi AK, Günzl A. Characterization of a novel class I transcription factor A (CITFA) subunit that is indispensable for transcription by the multifunctional RNA polymerase I of Trypanosoma brucei. Eukaryot Cell. 2012;11: 1573–1581.
	120	Vassella E, Krämer R, Turner CM, Wankell M, Modes C, van den Bogaard M, et al. Deletion of a novel protein kinase with PX and FYVE-related domains increases the rate of differentiation of Trypanosoma brucei. Mol Microbiol. 2001;41: 33–46.
	121	Kuang Z, Lewis RS, Curtis JM, Zhan Y, Saunders BM, Babon JJ, et al. The SPRY domain-containing SOCS box protein SPSB2 targets iNOS for proteasomal degradation. J Cell Biol. 2010;190: 129–141.
	122	Singha UK, Hamilton V, Duncan MR, Weems E, Tripathi MK, Chaudhuri M. Protein translocase of mitochondrial inner membrane in Trypanosoma brucei. J Biol Chem. 2012;287: 14480–14493.
	123	Robinson R. The Trypanosome Nuclear Pore Reveals 1.5 Billion Years of Similarities and Differences. PLoS biology. 2016. p. e1002366.
	124	Soysa R, Wilson ZN, Elferich J, Forquer I, Shinde U, Riscoe MK, et al. Substrate inhibition of uracil phosphoribosyltransferase by uracil can account for the uracil growth sensitivity of Leishmania donovani pyrimidine auxotrophs. J Biol Chem. 2013;288: 29954–29964.
	125	Mach J, Poliak P, Matusková A, Zárský V, Janata J, Lukes J, et al. An Advanced System of the Mitochondrial Processing Peptidase and Core Protein Family in Trypanosoma brucei and Multiple Origins of the Core I Subunit in Eukaryotes. Genome Biol Evol. 2013;5: 860–875.
	126	Hendrickson N, Allen T, Ullman B. Molecular characterization of phosphoribosylpyrophosphate synthetase from Leishmania donovani. Mol Biochem Parasitol. 1993;59: 15–27.
